# Supplementary material for: Predicting the environmental suitability for Anopheles stephensi under the current conditions in Ghana
Source: Sci Rep. 2024 Jan 11;14:1116. doi: 10.1038/s41598-024-51780-7 (PMC10784561; doi:10.1038/s41598-024-51780-7)
Supplement: Supplementary file 2 — Supplementary Information 2. [file 41598_2024_51780_MOESM2_ESM.csv]

Vector Species	Longitude (X)	Latitude (Y)
An. stephensi	43.098056	5.163611
An. stephensi	44.054722	6.127222
An. stephensi	43.099444	8.039722
An. stephensi	77.08333	8.164444
An. stephensi	40.034444	8.174722
An. stephensi	77.537222	8.341944
An. stephensi	77.416111	8.404167
An. stephensi	77.531389	8.440556
An. stephensi	76.9525	8.4875
An. stephensi	77.420833	8.621389
An. stephensi	77.3725	8.705278
An. stephensi	77.0275	8.751667
An. stephensi	77.15	8.88
An. stephensi	77.238333	8.932778
An. stephensi	77.312222	8.963621
An. stephensi	79.88153	9.033639
An. stephensi	42.1425	9.064167
An. stephensi	79.732772	9.075893
An. stephensi	79.84444	9.07663
An. stephensi	41.073333	9.098889
An. stephensi	41.148333	9.11
An. stephensi	78.116667	9.91667
An. stephensi	78	9.983333
An. stephensi	77.95	10.016667
An. stephensi	40.112778	10.035
An. stephensi	79.771524	10.969349
An. stephensi	40.004722	11.042222
An. stephensi	79.694588	11.106471
An. stephensi	41.002222	11.142778
An. stephensi	43.080833	11.345278
An. stephensi	79.714031	11.396155
An. stephensi	43.231111	11.477222
An. stephensi	43.148333	11.551944
An. stephensi	43.150278	11.621389
An. stephensi	78.0992	11.7253
An. stephensi	79.771541	11.746278
An. stephensi	79.81285	11.937061
An. stephensi	79.8585	12.0159
An. stephensi	76.6	12.26
An. stephensi	74.88	12.87
An. stephensi	77.482636	12.898355
An. stephensi	77.586452	12.904852
An. stephensi	74.848776	12.909168
An. stephensi	79.3324	12.9282
An. stephensi	77.602434	12.939601
An. stephensi	79.239722	12.939722
An. stephensi	77.500214	12.950922
An. stephensi	77.655818	12.960785
An. stephensi	77.548404	12.984984
An. stephensi	80.2668	13.0002
An. stephensi	77.526261	13.027779
An. stephensi	77.598882	13.034504
An. stephensi	80.276764	13.063171
An. stephensi	77.568591	13.071726
An. stephensi	77.388617	13.096081
An. stephensi	78.129949	13.133867
An. stephensi	77.124129	13.337968
An. stephensi	75.558461	13.923784
An. stephensi	73.989026	15.278888
An. stephensi	73.916715	15.33157
An. stephensi	73.831441	15.488516
An. stephensi	73.767564	15.512021
An. stephensi	73.830644	15.537436
An. stephensi	54.161763	17.016146
An. stephensi	78.4886	17.3878
An. stephensi	44.15	17.5
An. stephensi	42.5	18.216667
An. stephensi	73.855643	18.524193
An. stephensi	75.347291	19.870012
An. stephensi	70.335032	20.092083
An. stephensi	45.716667	20.483333
An. stephensi	76.534167	21.04833
An. stephensi	81.63	21.25
An. stephensi	40.4	21.266667
An. stephensi	39.716667	21.45
An. stephensi	39.166667	21.55
An. stephensi	72.917247	22.611829
An. stephensi	88.425754	22.886428
An. stephensi	72.98444	22.892347
An. stephensi	73.052087	22.906079
An. stephensi	72.58	23.03
An. stephensi	49.195404	23.149102
An. stephensi	79.9319	23.1672
An. stephensi	72.619364	23.20912
An. stephensi	87.8667	23.2333
An. stephensi	85.33	23.35
An. stephensi	58.484315	23.621004
An. stephensi	55.768	24.218
An. stephensi	39.566667	24.466667
An. stephensi	67.117331	24.832652
An. stephensi	67.214641	24.894946
An. stephensi	66.994923	24.901319
An. stephensi	67.099927	24.917127
An. stephensi	66.999423	24.951391
An. stephensi	67.063455	24.974896
An. stephensi	61.19577	25.13994
An. stephensi	49.601703	25.396159
An. stephensi	59.38201	25.57536
An. stephensi	51.550783	25.681908
An. stephensi	60.93439	25.73953
An. stephensi	58.1728	25.7929
An. stephensi	61.03172	25.8021
An. stephensi	61.50163	25.84319
An. stephensi	51.244226	25.844541
An. stephensi	55.0318	25.8903
An. stephensi	58.1398	25.8966
An. stephensi	76.566667	25.9
An. stephensi	58.087	25.9509
An. stephensi	58.336	25.9548
An. stephensi	61.77419	26.14883
An. stephensi	72.997151	26.193029
An. stephensi	78.178	26.2215
An. stephensi	60.7542	26.2234
An. stephensi	61.40879	26.22371
An. stephensi	73.045791	26.22705
An. stephensi	73.001256	26.247927
An. stephensi	50.210887	26.26561
An. stephensi	73.032891	26.302864
An. stephensi	73.046119	26.341221
An. stephensi	59.56013	26.37045
An. stephensi	50.166667	26.383333
An. stephensi	49.977951	26.389365
An. stephensi	57.5233	26.416
An. stephensi	57.65	26.4166
An. stephensi	57.75369	26.44104
An. stephensi	57.90133	26.45971
An. stephensi	50.033321	26.480182
An. stephensi	58.05	26.4833
An. stephensi	57.88739	26.54361
An. stephensi	74.852664	26.576742
An. stephensi	61.23033	26.60193
An. stephensi	61.68705	26.60831
An. stephensi	61.31707	26.63334
An. stephensi	57.6833	26.6833
An. stephensi	55.840424	26.813268
An. stephensi	57.05398	26.81899
An. stephensi	57.4295	26.8407
An. stephensi	57.59821	26.97006
An. stephensi	56.446896	27.066201
An. stephensi	57.06042	27.078
An. stephensi	54.226	27.112
An. stephensi	56.99832	27.11711
An. stephensi	78.083333	27.166667
An. stephensi	60.40469	27.17454
An. stephensi	56.267557	27.181501
An. stephensi	60.49868	27.18685
An. stephensi	60.87866	27.23207
An. stephensi	78.08333	27.266667
An. stephensi	57.8697	27.2738
An. stephensi	56.31532	27.31522
An. stephensi	60.77503	27.33384
An. stephensi	60.8194	27.4097
An. stephensi	56.303204	27.446077
An. stephensi	56.88012	27.47965
An. stephensi	59.33221	27.48618
An. stephensi	76.569241	27.499039
An. stephensi	56.58394	27.5404
An. stephensi	57.4482	27.5474
An. stephensi	56.47824	27.58026
An. stephensi	57.4487	27.605
An. stephensi	60.98527	27.6718
An. stephensi	58.1087	27.6723
An. stephensi	56.33136	27.6948
An. stephensi	56.245535	27.699572
An. stephensi	56.07024	27.74148
An. stephensi	57.22185	27.74205
An. stephensi	56.33656	27.75414
An. stephensi	55.282	27.8462
An. stephensi	59.82535	27.8916
An. stephensi	57.2602	28.0456
An. stephensi	57.7855	28.4848
An. stephensi	77.068205	28.569924
An. stephensi	76.65	28.616667
An. stephensi	77.117648	28.634779
An. stephensi	77.034468	28.713985
An. stephensi	77.15	28.73333
An. stephensi	51.2595	28.8884
An. stephensi	76.5796	28.8909
An. stephensi	57.682	28.905
An. stephensi	77.016667	28.98333
An. stephensi	70.354634	28.989519
An. stephensi	51.7962	29.3841
An. stephensi	51.358	29.5963
An. stephensi	53.7717	29.6078
An. stephensi	51.5471	29.7855
An. stephensi	51.6416	29.8039
An. stephensi	70.651705	29.890585
An. stephensi	70.660406	30.040678
An. stephensi	71.185224	30.054875
An. stephensi	47.834062	30.500241
An. stephensi	49.89133	30.5271
An. stephensi	49.73417	30.57235
An. stephensi	51.57456	30.60397
An. stephensi	73.716759	30.616011
An. stephensi	48.70233	30.61939
An. stephensi	48.57014	30.6298
An. stephensi	53.1306	30.6427
An. stephensi	49.1008	30.70748
An. stephensi	70.649827	30.719013
An. stephensi	49.17599	30.72919
An. stephensi	49.0315	30.73427
An. stephensi	49.28345	30.80226
An. stephensi	70.937272	30.873372
An. stephensi	70.902951	30.95044
An. stephensi	49.67495	31.07586
An. stephensi	75.335871	31.149612
An. stephensi	48.6666	31.3333
An. stephensi	49.82261	31.37847
An. stephensi	49.70713	31.53747
An. stephensi	49.96174	31.62344
An. stephensi	50.3303	31.6507
An. stephensi	73.267349	31.678513
An. stephensi	47.376705	31.786999
An. stephensi	49.72146	31.82443
An. stephensi	46.183962	31.861921
An. stephensi	71.906311	31.867226
An. stephensi	49.5953	31.9448
An. stephensi	49.8242	32.0025
An. stephensi	45.938628	32.032426
An. stephensi	49.69762	32.05543
An. stephensi	75.166424	32.258318
An. stephensi	48.74712	32.43122
An. stephensi	75.15	32.7
An. stephensi	49.5875	32.8121
An. stephensi	49.4654	32.8958
An. stephensi	48.9277	33.0471
An. stephensi	49.8645	33.0915
An. stephensi	49.7378	33.115
An. stephensi	49.3674	33.1192
An. stephensi	44.395791	33.121125
An. stephensi	49.1931	33.1806
An. stephensi	68.07996	33.19034
An. stephensi	68.19098	33.23038
An. stephensi	47.8063	33.2743
An. stephensi	68.42159	33.60911
An. stephensi	44.600583	33.681813
An. stephensi	68.3889	33.69787
An. stephensi	71.8577	33.9664
An. stephensi	67.51184	34.096
An. stephensi	70.6217	34.1718
An. stephensi	70.58065	34.37766
An. stephensi	70.64186	34.40246
An. stephensi	70.48225	34.44051
An. stephensi	70.40693	34.44697
An. stephensi	70.58505	34.44879
An. stephensi	70.25381	34.54243
An. stephensi	70.77549	34.61269
An. stephensi	70.23109	34.63309
An. stephensi	70.23439	34.67093
An. stephensi	70.93552	34.69057
An. stephensi	70.36124	34.82568
An. stephensi	71.0973	34.8466
An. stephensi	71.16038	34.88108
An. stephensi	48.3377	34.9276
An. stephensi	70.714048	34.323543
An. stephensi	97.569982	20.926874
An. stephensi	99.617319	21.290762
An. stephensi	97.868465	17.023848
An. stephensi	96.585954	19.020677
An. stephensi	96.440128	18.938986
An. stephensi	95.215573	18.721888
An. stephensi	94.341235	24.106076
An. stephensi	94.027957	23.177653
An. stephensi	95.139833	22.120412
An. stephensi	96.011792	24.08051
An. stephensi	96.189864	24.23778
An. stephensi	96.332851	24.177075
An. stephensi	95.695279	22.579659
An. stephensi	95.772683	21.929452
An. stephensi	95.394202	21.468773
An. stephensi	96.936685	25.306582
An. stephensi	96.437225	24.994099
An. stephensi	94.872484	20.174877
An. stephensi	94.511352	20.600158
An. stephensi	94.249176	20.45633
An. stephensi	95.476096	20.816207
An. stephensi	92.365064	20.830147
An. stephensi	93.269182	20.366463
An. stephensi	96.113313	16.7561
An. stephensi	96.740033	16.926708
An. stephensi	96.109143	21.984597
An. stephensi	95.445429	17.650553
An. stephensi	96.621303	22.159183
An. stephensi	96.012016	23.492627
An. stephensi	96.316815	22.926797
An. stephensi	96.593611	22.094746
An. stephensi	95.967685	19.927088
An. stephensi	96.157793	19.743056
An. stephensi	96.442166	22.051528
An. stephensi	96.128262	16.802754
An. stephensi	96.137638	16.876072
An. stephensi	74.431661	31.119144
An. stephensi	74.108945	32.580072
An. stephensi	66.61279	27.794031
An. stephensi	66.965333	30.173395
An. stephensi	67.010875	30.59278
An. stephensi	70.916366	31.816204
An. stephensi	71.534304	34.010816
An. stephensi	70.646713	32.991373
An. stephensi	71.440589	33.585307
An. stephensi	73.222273	34.166602
An. stephensi	72.053544	34.200953
An. stephensi	73.980056	31.714119
An. stephensi	70.327737	29.105321
An. stephensi	71.688959	29.356523
An. stephensi	72.343295	32.304509
An. stephensi	72.338771	31.283599
An. stephensi	73.256931	30.002008
An. stephensi	58.146931	23.648614
An. stephensi	58.608303	23.574479
An. stephensi	56.542931	23.59709
An. stephensi	58.328971	23.478164
An. stephensi	57.097705	23.959788
An. stephensi	58.379658	23.540814
An. stephensi	56.536688	23.273483
An. stephensi	56.258589	23.549212
An. stephensi	46.262588	31.044404
An. stephensi	67.877961	29.545192
An. stephensi	48.127729	30.439397
An. stephensi	96.037	17.38
An. stephensi	96.041	17.35
An. stephensi	94.664	16.901
An. stephensi	94.453	16.949
An. stephensi	96.129	22.212
An. stephensi	96.159	22.103
An. stephensi	96.057	21.898
An. stephensi	95.996	22.586
An. stephensi	96.116	21.734
An. stephensi	95.815	20.879
An. stephensi	96.148	21.642
An. stephensi	95.216	20.835
An. stephensi	95.444	21.309
An. stephensi	95.996	22.864
An. stephensi	96.237	19.706
An. stephensi	96.751	22.188
An. stephensi	96.199	20.9333
An. stephensi	96.316	20.435
An. stephensi	96.152	19.651
An. stephensi	94.399	23.649
An. stephensi	94.312	24.214
An. stephensi	95.9833	24.05
An. stephensi	96.144	24.211
An. stephensi	96.436	24.209
An. stephensi	94.732	20.417
An. stephensi	94.4333	20.9167
An. stephensi	94.146	21.202
An. stephensi	94.168	22.167
An. stephensi	95.54	20.007
An. stephensi	95.372	20.355
An. stephensi	95.465	20.223
An. stephensi	94.933	20.166
An. stephensi	95.166	21.684
An. stephensi	95.232	19.418
An. stephensi	95.126	19.35
An. stephensi	95.071	19.045
An. stephensi	94.583	20.319
An. stephensi	94.663	20.561
An. stephensi	94.315	20.0833
An. stephensi	92.196	21.178
An. stephensi	97.415	20.584
An. stephensi	96.482	20.751
An. stephensi	97.04	20.806
An. stephensi	97.281	25.319
An. stephensi	96.331	24.757
An. stephensi	93.655	22.933
An. stephensi	96.6833	19.0667
An. stephensi	97.705	16.917
An. stephensi	96.283	19.235
An. stephensi	95.251	18.795
An. stephensi	95.499	18.9
An. stephensi	98.066	14.667
An. stephensi	98.15	14.668
An. stephensi	97.983	14.617
An. stephensi	97.932	14.633
An. stephensi	96.1666	18.5833
An. stephensi	37.132241	19.610536
An. stephensi	37.718727	18.426009
An. stephensi	35.337894	14.068647
An. stephensi	35.397353	14.015496
An. stephensi	69.592	32.318
An. stephensi	78.5064	17.3331
An. stephensi	71.616	33.799
An. stephensi	73.982	31.612
An. stephensi	71.532	34.101
An. stephensi	77.173	28.581
An. stephensi	77.243	28.648
An. stephensi	77.255	28.578
An. stephensi	77.319	28.631
An. stephensi	77.303	28.532
An. stephensi	79.328	29.0681
An. stephensi	56.7336	28.0397
An. stephensi	81.615	25.182
An. stephensi	88.357	22.575
An. stephensi	72.799	22.476
An. stephensi	73.11	29.602
An. stephensi	73.026	29.58
An. stephensi	73.003	29.54
An. stephensi	77.016	28.463
An. stephensi	77.975	10.356
An. stephensi	72.819	21.195
An. stephensi	73.2439	22.7243
An. stephensi	77.156	29.068
An. stephensi	88.344	22.519
An. stephensi	75.804	26.914
An. stephensi	77.2226	28.7174
An. stephensi	60.689	27.207
An. stephensi	60.631	25.3
An. stephensi	60.219	26.225
An. stephensi	61.207	28.226
An. stephensi	51.657	29.615
An. stephensi	78.1042	29.9462
An. stephensi	72.856	22.691
An. stephensi	76.648	12.307
An. stephensi	74.616	30.918
An. stephensi	76.394	30.322
An. stephensi	76.783	30.738
An. stephensi	71.432	25.2
An. stephensi	71.8647	34.0125
An. stephensi	79.923	22.966
An. stephensi	77.805	23.524
An. stephensi	73.266	21.05
An. stephensi	73.0044	31.4601
An. stephensi	77.0972	28.4819
An. stephensi	51.3481	30.4755
An. stephensi	55.7222	27.237
An. stephensi	59.5284	25.6809
An. stephensi	59.8859	27.3632
An. stephensi	60.5378	28.688
An. stephensi	59.7387	30.3072
An. stephensi	44.091	33.144
An. stephensi	73.2	29.6166
An. stephensi	73.0166	29.6666
An. stephensi	55.327	25.274
An. stephensi	81.848	25.447
An. stephensi	88.016	22.584
An. stephensi	71.952	27.692
An. stephensi	72.113	27.447
An. stephensi	72.64	10.569
An. stephensi	72.1841	10.84
An. stephensi	77.2146	28.5342
An. stephensi	77.267	28.5
An. stephensi	77.649	28.65
An. stephensi	80.141	22.936
An. stephensi	60.7417	26.6708
An. stephensi	78.008	27.179
An. stephensi	97.5667	24.7079
An. stephensi	97.5696	24.7723
An. stephensi	43.9833	26.3167
An. stephensi	44.4167	24.5166
An. stephensi	42.55	16.8834
An. stephensi	46.7	24.5833
An. stephensi	36.5667	28.3833
An. stephensi	39.1779	23.0362
An. stephensi	39.3562	24.3289
An. stephensi	39.453	24.3058
An. stephensi	73.1604	33.7433
An. stephensi	71.7749	34.3026
An. stephensi	71.6286	34.2284
An. stephensi	74.329	31.582
An. stephensi	73.923	31.688
An. stephensi	72.969	31.081
An. stephensi	71.704	34.142
An. stephensi	74.031	30.97
An. stephensi	73.018	30.661
An. stephensi	74.266	31.491
An. stephensi	73.542	31.682
An. stephensi	74.283	30.99
An. stephensi	71.4333	30.2
An. stephensi	74.353	32.478
An. stephensi	72.877	30.98
An. stephensi	73.83	31.749
An. stephensi	72.674	31.141
An. stephensi	74.1395	31.4081
An. stephensi	73.23	33.8084
An. stephensi	73.2999	33.8499
An. stephensi	73.4166	33.9
An. stephensi	73.3333	33.8833
An. stephensi	70.858	31.0144
An. stephensi	71.2989	30.6602
An. stephensi	70.894	30.7975
An. stephensi	70.9437	30.4488
An. stephensi	70.8579	29.4332
An. stephensi	70.6178	31.2614
An. stephensi	70.7212	29.7881
An. stephensi	70.1806	28.8714
An. stephensi	70.3448	29.4226
An. stephensi	70.399	29.1387
An. stephensi	74.9668	32.3858
An. stephensi	75.3366	32.2912
An. stephensi	67.3589	24.869
An. stephensi	67.2605	25.1133
An. stephensi	67.0527	24.8718
An. stephensi	56.3667	27.2166
An. stephensi	56.0391	27.4467
An. stephensi	57.0905	27.1452
An. stephensi	58.0361	26.5572
An. stephensi	60.8763	27.1295
An. stephensi	61.2133	26.6807
An. stephensi	49.0409	30.5663
An. stephensi	57.7832	26.483
An. stephensi	57.9	26.35
An. stephensi	55.3087	26.2652
An. stephensi	55.1475	26.2408
An. stephensi	55.935	26.7464
An. stephensi	56.0058	26.7428
An. stephensi	56.0381	26.8685
An. stephensi	55.9337	26.6908
An. stephensi	56.0631	26.7805
An. stephensi	57.8133	28.5695
An. stephensi	57.15	27.7667
An. stephensi	57.2833	27.8167
An. stephensi	57.1167	27.6166
An. stephensi	57.25	27.4667
An. stephensi	58.25	26.5
An. stephensi	58.3833	26.25
An. stephensi	58.4833	26.4833
An. stephensi	57.8833	26.65
An. stephensi	58.85	25.7333
An. stephensi	58.0167	26.7333
An. stephensi	56.9665	27.1834
An. stephensi	57.3498	27.0834
An. stephensi	57.2167	26.7667
An. stephensi	57.5665	26.6499
An. stephensi	57.6	26.5833
An. stephensi	48.5114	34.8844
An. stephensi	48.6175	34.6771
An. stephensi	48.5074	34.752
An. stephensi	60.625	25.3551
An. stephensi	76.9414	11.2962
An. stephensi	77.0369	10.9136
An. stephensi	76.9036	10.898
An. stephensi	76.9686	11.1174
An. stephensi	77.0362	11.0862
An. stephensi	76.9521	10.9531
An. stephensi	77.002	10.8745
An. stephensi	77.0359	11.1378
An. stephensi	76.8409	10.9893
An. stephensi	76.9415	11.0808
An. stephensi	76.9719	11.1724
An. stephensi	78.743	10.676
An. stephensi	77.1844	8.9749
An. stephensi	77.0581	8.9052
An. stephensi	77.0979	8.9688
An. stephensi	71.7129	34.0155
An. stephensi	76.876	11.0391
An. stephensi	77.0322	28.915
An. stephensi	77.2116	28.8005
An. stephensi	85.3707	23.996
An. stephensi	72.9964	26.1299
An. stephensi	76.5343	27.4504
An. stephensi	72.6659	23.0498
An. stephensi	70.1167	22.45
An. stephensi	69.8166	23.2502
An. stephensi	71.4167	25.75
An. stephensi	73.3667	28.0167
An. stephensi	73.8333	29.8166
An. stephensi	72.6167	25.35
An. stephensi	73.7333	27.2
An. stephensi	75.4	28.1333
An. stephensi	73.7167	24.5833
An. stephensi	74.6303	25.3432
An. stephensi	76.6326	27.5516
An. stephensi	51.4987	25.679
An. stephensi	51.5416	25.7327
An. stephensi	51.5367	25.8859
An. stephensi	51.4038	25.7895
An. stephensi	77.6386	12.8731
An. stephensi	79.777	9.063
An. stephensi	79.892	8.99
An. stephensi	44.277	6.735
An. stephensi	49.170757	11.283354
An. stephensi	39.916667	8.9
An. stephensi	38.816667	8.15
An. stephensi	38.716667	7.933333
An. stephensi	45.014	10.4348
An. stephensi	44.082	9.5684
An. stephensi	32.45906	15.36206
An. stephensi	32.459036	15.591306
An. stephensi	32.489647	15.442151
An. stephensi	32.565436	15.550235
An. stephensi	32.531015	15.676029
An. stephensi	32.578227	15.956999
An. stephensi	32.600412	15.658961
An. stephensi	32.528309	15.880221
An. stephensi	33.0531	15.00497
An. stephensi	35.23424	14.02404
An. stephensi	36.2133	15.29048
An. stephensi	33.511	17.2516
An. stephensi	33.574	17.392
An. stephensi	25.21143	13.33399
An. stephensi	25.3304	14.7589
An. stephensi	37.12257	19.37004
An. stephensi	36.4951	18.50221
An. stephensi	33.37051	13.32231
An. stephensi	44.976528	12.895139
An. stephensi	44.91997	12.99603
An. stephensi	45.041472	12.785194
An. stephensi	49.019823	14.472401
An. stephensi	48.935083	14.312333
An. stephensi	49.06666	14.518094
An. stephensi	43.248217	13.811336
An. stephensi	43.24032	13.872725
An. stephensi	43.318499	14.200719
An. stephensi	11.16948	9.81982
An. stephensi	34.7333	9.75
An. stephensi	37.260451	11.486523
An. stephensi	34.59483	8.24765
An. stephensi	38.48938	7.05338
An. stephensi	36.8346	7.6703
An. stephensi	39.57529	5.33645
An. stephensi	38.16	14.06
An. stephensi	38.09724	4.89377
An. stephensi	41.11678	11.73352
An. stephensi	40.56053	10.1646
An. stephensi	39.80123	11.09353
An. stephensi	39.8969	11.14397
An. stephensi	39.96902	11.17668
An. stephensi	39.89675	8.80541
An. stephensi	44.32112	6.6595
An. stephensi	38.91667	8.12667
An. stephensi	41.94065	9.42888
An. stephensi	41.91674	9.58709
An. stephensi	41.79509	9.43922
An. stephensi	41.76962	9.37833
An. stephensi	41.89897	9.5423
An. stephensi	43.56471	6.15958
An. stephensi	43.55174	6.06491
An. stephensi	43.54845	6.11547
An. stephensi	43.66184	5.90102
An. stephensi	43.60141	8.01728
An. stephensi	43.57114	8.14129
An. stephensi	43.56429	8.45431
An. stephensi	43.55492	8.37832
An. stephensi	102.08247	21.33778
An. stephensi	100.58148	19.92268
An. stephensi	102.55834	20.13477
An. stephensi	102.11792	19.96715
An. stephensi	101.97389	18.55996
An. stephensi	104.80229	18.11425
An. stephensi	105.17795	17.63663
An. stephensi	106.50284	16.43901
An. stephensi	106.35285	15.95187
An. stephensi	106.69748	15.27291
An. stephensi	106.36727	14.45668
An. stephensi	105.633069	15.646102
An. stephensi	105.562962	15.405665
An. stephensi	105.517986	14.980504
An. stephensi	105.375972	14.593642
An. stephensi	105.363193	14.561775
An. stephensi	105.278985	14.549225
An. stephensi	43.49145	6.51186
An. stephensi	39.133512	8.584377
An. stephensi	42.3385	9.226948
An. stephensi	37.221982	10.40114
An. stephensi	39.894523	10.003917
An. stephensi	41.000001	11.750111
An. stephensi	37.996727	2.329833
An. stephensi	37.938076	2.227091
An. stephensi	37.80819	1.587676
An. stephensi	48.58871	10.72591
